# Supplementary material for: Cannabinoid Receptor 1 Regulates Zebrafish Renal Multiciliated Cell Development via cAMP Signaling
Source: J Dev Biol. 2025 Jun 17;13(2):20. doi: 10.3390/jdb13020020 (PMC12194200; doi:10.3390/jdb13020020)
Supplement: Supplementary file 1 [file jdb-13-00020-s001.zip]

Archive with 1 entries (1 files):
- jdb-3543369-supplementary.pdf
